# Supplementary material for: Synergistic Effects of Vitis vinifera L. and Centella asiatica against CCl4-Induced Liver Injury in Mice
Source: Int J Mol Sci. 2023 Jul 9;24(14):11255. doi: 10.3390/ijms241411255 (PMC10379123; doi:10.3390/ijms241411255)
Supplement: Supplementary file 1 [file ijms-24-11255-s001.zip]

Archive with 1 entries (1 files):
- ijms-2488450-supplementary.pdf
